# Supplementary material for: Sub-THz Vibrational Dynamics in Ordered Mesoporous Silica Nanoparticles
Source: Nanomaterials (Basel). 2023 Jul 15;13(14):2078. doi: 10.3390/nano13142078 (PMC10384747; doi:10.3390/nano13142078)
Supplement: Supplementary file 1 [file nanomaterials-13-02078-s001.zip]

Archive with 1 entries (1 files):
- nanomaterials-2470491-supplementary.pdf
